# Supplementary material for: Comparison of Open-Source Reverse Vaccinology Programs for Bacterial Vaccine Antigen Discovery
Source: Front Immunol. 2019 Feb 14;10:113. doi: 10.3389/fimmu.2019.00113 (PMC6382693; doi:10.3389/fimmu.2019.00113)
Supplement: Supplementary file 2 [file Table_2.XLSX]

## Sheet: fold_enrich_by_species
Species	Program	Total BPAs	PVCs	Observed BPAs	Expected BPAs	Recall (%)	Fold-enrichment	p-value
Neisseria gonorrhoeae	NERVE	10	272	6	1	60	6	0.000585816
	VaxiJen	10	917	9	4	90	2.25	0.00334462
	Vaxign	10	208	7	1	70	7	7.69415e-06
	VacSol	10	45	1	0	10	Inf	0.194551
	Heinson-Bowman	10	304	9	1	90	9	2.13616e-07
	Jenner-predict	10	81	6	0	60	Inf	4.98843e-07
Staphylococcus aureus	NERVE	12	254	10	1	83.3333	10	2.9579e-09
	VaxiJen	12	992	11	4	91.6667	2.75	0.000147951
	Vaxign	12	162	9	1	75	9	1.74116e-09
	VacSol	12	118	0	1	0	0	1
	Heinson-Bowman	12	300	9	1	75	9	4.25614e-07
	Jenner-predict	12	126	6	1	50	6	7.32462e-06
Streptococcus pyogenes	NERVE	15	690	12	3	80	4	5.93688e-07
	VaxiJen	15	972	15	4	100	3.75	2.7982e-09
	Vaxign	15	533	10	2	66.6667	5	7.0672e-06
	VacSol	15	190	0	1	0	0	1
	Heinson-Bowman	15	414	14	2	93.3333	7	7.99223e-13
	Jenner-predict	15	121	7	1	46.6667	7	2.12259e-07
Helicobacter pylori	NERVE	11	201	4	1	36.3636	4	0.0488246
	VaxiJen	11	429	4	3	36.3636	1.33333	0.393205
	Vaxign	11	161	4	1	36.3636	4	0.0234425
	VacSol	11	40	0	0	0	NaN	1
	Heinson-Bowman	11	231	4	2	36.3636	2	0.0756395
	Jenner-predict	11	81	1	1	9.09091	1	0.459742
Chlamydia pneumoniae	NERVE	7	398	3	1	42.8571	3	0.0396432
	VaxiJen	7	984	3	2	42.8571	1.5	0.333965
	Vaxign	7	365	3	1	42.8571	3	0.0315318
	VacSol	7	25	0	0	0	NaN	1
	Heinson-Bowman	7	380	6	1	85.7143	6	1.24795e-05
	Jenner-predict	7	260	1	1	14.2857	1	0.429851
Campylobacter jejuni	NERVE	7	199	5	1	71.4286	5	0.00044845
	VaxiJen	7	530	5	2	71.4286	2.5	0.040924
	Vaxign	7	139	5	1	71.4286	5	7.80065e-05
	VacSol	7	39	1	0	14.2857	Inf	0.156645
	Heinson-Bowman	7	211	7	1	100	7	5.70098e-07
	Jenner-predict	7	60	2	0	28.5714	Inf	0.0249862
Escherichia coli	NERVE	10	627	7	1	70	7	2.58954e-05
	VaxiJen	10	1979	9	4	90	2.25	0.000865926
	Vaxign	10	497	7	1	70	7	5.41332e-06
	VacSol	10	174	1	0	10	Inf	0.282056
	Heinson-Bowman	10	661	6	1	60	6	0.000473891
	Jenner-predict	10	250	8	0	80	Inf	8.54776e-10
Streptococcus pneumoniae	NERVE	14	194	8	1	57.1429	8	8.24939e-06
	VaxiJen	14	625	7	4	50	1.75	0.0874024
	Vaxign	14	138	5	1	35.7143	5	0.00138125
	VacSol	14	111	1	1	7.14286	1	0.532029
	Heinson-Bowman	14	216	9	1	64.2857	9	1.34105e-06
	Jenner-predict	14	75	8	0	57.1429	Inf	4.45078e-09
Neisseria meningitidis	NERVE	4	256	4	1	100	4	0.000262451
	VaxiJen	4	815	4	2	100	2	0.0273995
	Vaxign	4	202	4	0	100	Inf	0.000101099
	VacSol	4	37	0	0	0	NaN	1
	Heinson-Bowman	4	308	3	1	75	3	0.0128107
	Jenner-predict	4	88	3	0	75	Inf	0.000318704
Borrelia burgdorferi	NERVE	6	213	4	1	66.6667	4	0.00824818
	VaxiJen	6	432	6	2	100	3	0.00137809
	Vaxign	6	121	4	1	66.6667	4	0.000954117
	VacSol	6	10	0	0	0	NaN	1
	Heinson-Bowman	6	186	6	1	100	6	8.37958e-06
	Jenner-predict	6	25	1	0	16.6667	Inf	0.110994
Treponema pallidum	NERVE	4	92	1	0	25	Inf	0.205232
	VaxiJen	4	682	3	2	75	1.5	0.194622
	Vaxign	4	76	0	0	0	NaN	1
	VacSol	4	20	0	0	0	NaN	1
	Heinson-Bowman	4	234	2	1	50	2	0.0988508
	Jenner-predict	4	58	1	0	25	Inf	0.133479
